# Supplementary material for: A Novel Bunyavirus Discovered in Oriental Shrimp (Penaeus chinensis)
Source: Front Microbiol. 2021 Nov 24;12:751112. doi: 10.3389/fmicb.2021.751112 (PMC8652140; doi:10.3389/fmicb.2021.751112)
Supplement: Supplementary Table 1 — Virus-host relationship of Phenuiviridae. [file Table_1.xlsx]

## Sheet: Sheet1
Genus	Species	Plant source	Insect source	Crustacean source	Mammal source	Citation	Virus-Host DB
Phlebovirus	Munguba virus		Lutzomyia umbratilis, Phlebotomines		Homo sapiens, Choloepus didactylus, Tamandua tetradractyla, Dasypus novemcintus, mice	Nunes-Neto et al., 2017	https://www.genome.jp/virushostdb/1048854
Phlebovirus	Punta toro virus		Lutzomyia		Mice, guinea pig, hamster	Palacios et al., 2015	https://www.genome.jp/virushostdb/11587
Phlebovirus	Rift valley fever phlebovirus		Mosquitoes, Culicoides		Homo sapiens, lamb, sheep, cattle, Micropteropus pusillus (bat), Hipposideros abae (bat); mice, rhesus monkey, Cercopithecus aethiops, pregnant ewe, field vole, dormice, wood mice, kitten, puppy, african buffalo (Syncerus caffer), camel	Selmi et al., 2020	https://www.genome.jp/virushostdb/11588
Phlebovirus	Adana virus		Phlebotomus		Choloepus brasiliensis, Bradypus; mice, hamsters	Alkan et al., 2015	https://www.genome.jp/virushostdb/1611877
Phlebovirus	Toscana virus		Phlebotomus perniciosus and Phlebotomus perfiliewi		Homo sapiens, sheep, Apodemus sylvaticus, Pipistrellus kuhli; mice, guinea pig, rabbit, monkey (Macaca fascicularis),	Di Nicuolo et al., 2005	https://www.genome.jp/virushostdb/11590
Phlebovirus	Mukawa virus		tick (Ixodes persulcatus)		Yezo-deer (Cervus nippon yesoensis), raccoons (Procyon lotor)	Matsuno et al., 2018; Torii et al., 2019	https://www.genome.jp/virushostdb/1569922
Banyangvirus	Guertu virus		Dermacentor nuttalli tick		Homo sapiens, animals	Shen et al., 2018	https://www.genome.jp/virushostdb/1763596
Banyangvirus	Severe fever with thrombocytopenia virus		Haemaphysalis longicornis tick		Homo sapiens, cat	Yu et al., 2011	https://www.genome.jp/virushostdb/1003835
Banyangvirus	Heartland virus		ticks, mosquitoes, and sandflies, Lone Star tick (Amblyomma americanum)		Homo sapiens	Savage et al., 2013	https://www.cdc.gov/heartland-virus/index.html
Kabotovirus	Huangpi tick virus 2		Haemaphysalis		Not report	Li et al., 2015	https://www.genome.jp/virushostdb/1608048
Kabotovirus	Kabuto mountain virus		Haemaphysalis flava tick		suckling mice	Ejiri et al., 2018	https://www.genome.jp/virushostdb/1851087
Goukovirus	Gouleako virus		Culex			Marklewitz et al., 2011; Chung et al., 2014; Junglen et al., 2015	https://www.genome.jp/virushostdb/603003
Goukovirus	Cumuto virus		Culex portesi		Not report	Auguste et al., 2014	https://www.genome.jp/virushostdb/1457166
Goukovirus	Yichang insect virus		Aulacorthum magnoliae		Not report	Li et al., 2015	https://www.genome.jp/virushostdb/1608144
Mobuvirus	Mothra virus		Cydia pomonella		Not report	Makhsous et al., 2017	https://www.genome.jp/virushostdb/1892236
Tenuivirus	Rice stripe tenuivirus	Avena sativa, Hordeum vulgare, Oryza sativa, Setaria, Triticum aestivum, Zea mays, Eragrostis, Digitaria	planthopper Laodelphax striatellus			Zhang et al., 2010	https://www.genome.jp/virushostdb/12331
Tenuivirus	Rice hoja blanca tenuivirus	Oryza sativa	planthopper Tagosodes orizicolus			Morales and Jennings, 2010	https://www.genome.jp/virushostdb/12332
Tenuivirus	Rice grassy stunt tenuivirus	Oryza sativa	brown planthopper, Nilaparvata lugens, and two other Nilaparvata species, N. bakeri and N. muiri			Hibino, 1986; Hibino, 1989; Toriyama et al., 1998	https://www.genome.jp/virushostdb/66266
Horwuvirus	Wuhan horsefly virus		Tabanidae		Not report	Li et al., 2015	https://www.genome.jp/virushostdb/1608139
Wenrivirus	Mourilyan virus			Penaeus japonicus, Penaeus monodon,		Cowley et al., (2005a,b)
Wenrivirus	Wenrivirus orientalis			Penaeus chinensis	Not report	This study
Wenrivirus	Wenzhou shrimp virus 1			Penaeus monodon	Not report	Li et al., 2015	https://www.genome.jp/virushostdb/1608095
Unclassified	Austropotamobius brown spot virus			the endangered white-clawed crayfish Austropotamobius pallipes	Not report	Grandjean et al., 2019
Unclassified	Wenling crustacean virus 7			crustacean	Not report	Shi et al., 2016	https://img.jgi.doe.gov/cgi-bin/m/main.cgi?section=TaxonDetail&page=taxonDetail&taxon_oid=2738542730
Unclassified	Otter fecal bunyavirus				Eurasian otter (Lutra lutra)	Bodewes et al., 2014
Hudovirus	Hubei lepidoptera virus 1		Lepidoptera		Not report	Shi et al., 2016	https://www.genome.jp/virushostdb/1922903
Pidchovirus	Pidgey virus		Choristoneura rosaceana		Not report	Makhsous et al., 2017	https://www.genome.jp/virushostdb/1911436
Phasivirus	Wutai mosquito phasivirus		Culex quinquefasciatus		Not report	Li et al., 2015	https://www.genome.jp/virushostdb/1980612
Phasivirus	Badu phasivirus		Culex		Not report	Hobson-Peters et al., 2016	https://www.genome.jp/virushostdb/1980609
Phasivirus	Phasi Charoen-like phasivirus		Aedes aegypti		Not report	Aguiar et al., 2015	https://www.genome.jp/virushostdb/1980610
Wubeivirus	Hubei diptera virus 5		Diptera		Not report	Shi et al., 2016	https://www.genome.jp/virushostdb/1922886
Wubeivirus	Wuhan fly virus 1		Atherigona orientalis		Not report	Li et al., 2015	https://www.genome.jp/virushostdb/1608101
Beidivirus	Hubei diptera virus 3		Diptera		Not report	Shi et al., 2016	https://www.genome.jp/virushostdb/1922884
Hudivirus	Hubei diptera virus 4		Diptera		Not report	Shi et al., 2016	https://www.genome.jp/virushostdb/1922885
Unclassified	Athtab bunya-like virus			Cherax quadricarinatus		Sakuna et al., 2018	https://www.genome.jp/virushostdb/2315724
Laulavirus	Laurel lake virus		Ixodes scapularis		Not report	Tokarz et al., 2018	https://www.genome.jp/virushostdb/2027354
Reference
Aguiar ER Olmo RP, Paro S, Ferreira FV, de Faria IJ, Todjro YM, Lobo FP, Kroon EG, MeigninC, Gatherer D, Imler JL, Marques JT. 2015. Sequence-independent characterization of viruses based on the pattern of viral small RNAs produced by the host. Nucleic Acids Res, 43(13): 6191–6206. doi: 10.1093/nar/gkv587.
Alkan C, Alwassouf S, Piorkowski G, Bichaud L, Tezcan S, Dincer E, Ergunay K, Ozbel Y, Alten B, de Lamballerie X, Charrel RN. 2015. Isolation, genetic characterization, and seroprevalence of Adana virus, a novel phlebovirus belonging to the Salehabad virus complex, in Turkey. Journal of Virology, 89(8):4080-4091. DOI: 10.1128/jvi.03027-14.
Auguste AJ, Carrington CV, Forrester NL, Popov VL, Guzman H, Widen SG, Wood TG, Weaver SC, Tesh RB. 2014. Characterization of a novel Negevirus and a novel Bunyavirus isolated from Culex (Culex) declarator mosquitoes in Trinidad. J Gen Virol, 95 (PT 2), 481-485. doi: 10.1099/vir.0.058412-0.
Bodewes R, Ruiz-Gonzalez A, Schapendonk CME, van den Brand JMA, Osterhaus A, Smits SL. 2014. Viral metagenomic analysis of feces of wild small carnivores. Virol J, 11: 89. 10.1186/1743-422X-11-89.
Cowley JA, McCulloch RJ, Rajendran KV, Cadogan LC, Spann KM, Walker PJ. 2005a. RT-nested PCR detection of Mourilyan virus in Australian Penaeus monodon and its tissue distribution in healthy and moribund prawns. Dis Aquat Organ,66(2):91-104. doi: 10.3354/dao066091.
Cowley JA, McCulloch RJ, Spann KM, Cadogan LC, Walker PJ, 2005b. Preliminary molecular and biochemical chartacterisation of Mourilyan virus (MoV): a new bunya-related virus of penaeid prawns. In: Walker PJ, Lester RJ, Reantaso MB (Eds.), Diseases in Asian Aquaculture V. Fish Health Section, Asian Fisheries Society, Manila, pp. 113–124.
Chung HC, Nguyen VG, Goede D, Park CH, Kim AR, Moon HJ. 2014. Gouléako and Herbert viruses in pigs, Republic of Korea, 2013. Emerg Infect Dis, 20: 2072–5. doi: 10.3201/eid2012.131742.
Di Nicuolo G, Pagliano P, Battisti S, Starace M, Mininni V, Attanasio V, Faella FS. 2005. Toscana virus central nervous system infections in southern Italy. J Clin Microbiol, 43(12):6186-8. doi: 10.1128/JCM.43.12.6186-6188.2005.
Ejiri H, Lim CK, Isawa H, Yamaguchi Y, Fujita R, Takayama-Ito M, Kuwata R, Kobayashi D, Horiya M, Posadas-Herrera G, Iizuka-Shiota I, Kakiuchi S, Katayama Y, Hayashi T, Sasaki T, Kobayashi M, Morikawa S, Maeda K, Mizutani T, Kaku K, Saijo M, Sawabe K. 2018. Isolation and characterization of Kabuto Mountain virus, a new tick-borne phlebovirus from Haemaphysalis flava ticks in Japan. Virus Res, 244…
Grandjean F, Gilbert C, Razafimafondy F, Vucić M, Delaunay C, Gindre P, Bouchard J, Raimond M, Moumen B. 2019. A new bunya-like virus associated with mass mortality of white-clawed crayfish in the wild. Virology, 533:115-124. doi: 10.1016/j.virol.2019.05.014.
Hibino H. 1990. Insect-Borne Viruses of Rice. In: Harris K.F. (eds) Advances in Disease Vector Research. Advances in Disease Vector Research, vol 6. Springer, New York, NY. https://doi.org/10.1007/978-1-4612-3292-6_8
Hibino H. 1996. Biology and epidemiology of rice viruses. Annual Review of Phytopathology 34(1):249-74. doi: 10.1146/annurev.phyto.34.1.249.
Hobson-Peters J, Warrilow D, McLean BJ, Watterson D, Colmant AMG, van den Hurk AF, Hall-Mendelin S, Hastie ML, Gorman JJ, Harrison JJ, Prow NA, Barnard RT, Allcock R, Johansen CA, Hall RA. 2016. Discovery and characterisation of a new insect-specific bunyavirus from Culex mosquitoes captured in northern Australia, Virology, 489: 269-281. doi: 10.1016/j.virol.2015.11.003.
Junglen S, Marklewitz M, Zirkel F, Wollny R, Meyer B, Heidemann H, Metzger S, Annan A, Dei D, Leendertz FH, Oppong S, Park SS. 2015. No Evidence of Gouléako and Herbert Virus Infections in Pigs, Côte d’Ivoire and Ghana. Emerg Infect Dis, 21(12):2190-2193. doi: 10.3201/eid2112.141840.
Li C-X, Shi M, Tian J-H, Lin X-D, KangY-J, Chen L-J, Qin X-C, Xu J, Holmes EC, Zhang YZ. 2015. Unprecedented genomic diversity of RNA viruses in arthropods reveals the ancestry of negative-sense RNA viruses. Elife, 4: e05378. doi: 10.7554/eLife.05378
Makhsous N, Shean RC, Droppers D, Guan J, Jerome KR, Greninger AL. 2017. Genome sequences of three novel bunyaviruses, two novel rhabdoviruses, and one novel nyamivirus from Washington state moths. Genome Announc 5:e01668-16. https://doi.org/10.1128/genomeA.01668-16.
Marklewitz M, Handrick S, Grasse W, Kurth A, Lukashev A, Drosten C, Ellerbrok H, Leendertz FH, Pauli G, Junglen S. 2011. Gouleako virus isolated from West African mosquitoes constitutes a proposed novel genus in the family Bunyaviridae. J Virol, 85(17):9227-34. doi: 10.1128/JVI.00230-11.
Matsuno K, Kajihara M, Nakao R, Nao N, Mori-Kajihara A, Muramatsu M, Qiu Y, Torii S, Igarashi M, Kasajima N, Mizuma K, Yoshii K, Sawa H, Sugimoto C, Takada A, Ebihara H. 2018. The Unique Phylogenetic Position of a Novel Tick-Borne Phlebovirus Ensures an Ixodid Origin of the Genus Phlebovirus. mSphere, 3(3):e00239-18. doi: 10.1128/mSphere.00239-18.
Morales FJ and Jennings PR. 2010. Rice hoja blanca: a complex plant-virus-vector pathosystem. CAB Reviews: Perspectives in Agriculture, Veterinary Science, Nutrition and Natural Resources, 5(043): 1-16. doi: 10.1079/PAVSNNR20105043.
Nunes-Neto JP, de Souza WM, Acrani GO, Romeiro MF, Fumagalli MJ, Vieira LC, de Almeida Medeiros DB, Lima JA, de Lima CPS, Cardoso JF, Figueiredo LTM, da Silva SP, Tesh R, Nunes MRT, da Costa Vasconcelos PF. 2017. Characterization of the Bujaru, frijoles and Tapara antigenic complexes into the sandfly fever group and two unclassified phleboviruses from Brazil. Journal of General Virology, 98:585–5…
Palacios G, Wiley MR, Travassos da Rosa APA, Guzman H, Quiroz E, Savji N, Carrera JP, Bussetti AV, Ladner JT, Ian Lipkin W, Tesh RB. 2015. Characterization of the Punta Toro species complex (genus Phlebovirus, family Bunyaviridae). J Gen Virol, 96(8):2079-2085. doi: 10.1099/vir.0.000170.
Savage HM, Godsey Jr MS, Lambert A, Panella NA, Burkhalter KL, Harmon JR, Lash RR, Ashley DC, Nicholson WL, 2013. First detection of heartland virus (Bunyaviridae: Phlebovirus) from field collected arthropods. Am J Trop Med Hyg. 89 (3): 445–452. doi:10.4269/ajtmh.13-0209.
Selmi R, Mamlouk A, Said MB, Yahia HB, Abdelaali H, Chehida FB, Daaloul-Jedidi M, Gritli A, Messadi L. 2020. First serological evidence of the Rift Valley fever Phlebovirus in Tunisian camels. Acta Tropica, 207: 105462. doi: 10.1016/j.actatropica.2020.105462
Sakuna K, Elliman J, Tzamouzaki A, Owens L. 2018. A novel virus (order Bunyavirales) from stressed redclaw crayfish (Cherax quadricarinatus) from farms in northern Australia.Virus Res, 250:7-12. doi: 10.1016/j.virusres.2018.03.012.
Shen S, Duan X, Wang B, Zhu L, Zhang Y, Zhang J, Wang J, Luo T, Kou C, Liu D, Lv C, Zhang L, Chang C, Su Z, Tang S, Qiao J, Moming A, Wang C, Abudurexiti A, Wang H, Hu Z, Zhang Y, Sun S, Deng F. 2018. A novel tick-borne phlebovirus, closely related to severe fever with thrombocytopenia syndrome virus and Heartland virus, is a potential pathogen. Emerg Microbes Infect, 7(1):95. doi: 10.1038/s41426…
Shi M, Lin X-D, Tian JH, Chen L-J, Chen X, Li CX, Qin X-C, Li J, Cao J-P, Eden J-S, Buchmann J, Wang W, Xu J, Holmes EC, Zhang Y-Z. 2016. Redefining the invertebrate RNA virosphere. Nature, 540: 539. doi: 10.1038/nature20167.
Tokarz R, Sameroff S, Tagliafierro T, Jain K, Williams SH, Cucura DM, Rochlin I, Monzon J, Carpi G, Tufts D, Diuk-Wasser M, Brinkerhoff J, Lipkin WI. 2018. Identification of novel viruses in Amblyomma americanum, Dermacentor variabilis, and Ixodes scapularis ticks. mSphere Mar, 3 (2) e00614-17; doi: 10.1128/mSphere.00614-17.
Torii S, Matsuno K, Qiu Y, Mori-Kajihara A, Kajihara M, Nakao R, Nao N, Okazaki K, Sashika M, Hiono T, Okamatsu M, Sakoda Y, Ebihara H, Takada A, Sawa H. 2019. Infection of newly identified phleboviruses in ticks and wild animals in Hokkaido, Japan indicating tick-borne life cycles. Ticks Tick Borne Dis, 10(2):328-335. doi: 10.1016/j.ttbdis.2018.11.012.
Toriyama S, Kimishima T, Takahashi M, Shimizu T, Minaka N, Akutsu K. 1998. The complete nucleotide sequence of the rice grassy stunt virus genome and genomic comparisons with viruses of the genus Tenuivirus. J Gen Virol, 79: 2051-2058.
Yu X-J, Liang M-F, Zhang S-Y, Liu Y, Li J-D, Sun Y-L, Zhang LH, Zhang Q-F Popov VL, Li C, Qu J. 2011. Fever with thrombocytopenia associated with a novel bunyavirus in China. New England Journal of Medicine. 364 (16): 1523–1532. doi:10.1056/NEJMoa1010095
Zhang F, Guo H, Zheng H, Zhou T, Zhou Y, Wang S, Fang R, Qian W, Chen X. 2010. Massively parallel pyrosequencing-based transcriptome analyses of small brown planthopper (Laodelphax striatellus), a vector insect transmitting rice stripe virus (RSV). BMC Genomics, 11: 303. doi: 10.1186/1471-2164-11-303.
